# Supplementary material for: A nucleolar stress gene signature enables quantitative scoring across multi-omics contexts
Source: Commun Biol. 2026 Jun 29;9:981. doi: 10.1038/s42003-026-10528-x (PMC13379586; doi:10.1038/s42003-026-10528-x)
Supplement: Supplementary file 10 — Supplementary Data 7 [file 42003_2026_10528_MOESM10_ESM.xlsx]

## Sheet: Supplementary Figure 5
Supplementary Figure 5d
	HCT8
	NC	OXA	CX5461	5-Fu	ACTD
	1.17257	0.193362	0.088882	0.842369	0.603049
	1.01699	0.14947	0.074633	0.941117	0.611033
	0.943347	0.149732	0.078513	0.909243	0.499619
	0.867094	0.153331		0.749678
	HCT116
	NC	OXA	CX5461	5-Fu	ACTD
	1.0216	0.127792	0.118445	0.704938	0.121495
	1.03946	0.127272	0.108456	0.686333	0.172128
	1.03374	0.125531	0.101517	0.725983	0.155631
	0.9052	0.119506		0.559384	0.196288
Supplementary Figure 5e
	DMSO	CX-5461	Act D	5-Fu	OXA
	45.827	1.439	15.805	21.113	6.737
	41.63	1.227	14.518	80.147	2.877
	43.681	3.298	7.044	74.856	2.812
	42.372	1.852	10.541	82.637	4.154
	53.781	22.781	37.162	60.702	18.825
	44.473	11.473	29.75	81.064	13.566
	49.163	37.963	14.43	81.778	5.898
	40.385	26.977	26.05	70.874	14.23
	50.623	43.436	12.366	81.676	18.113
	37.917	1.181	17.717	71.954	18.113
	40.761	8.944	23.448	80.546	18.363
	32.088	5.023	19.595	84.312	11.476
	44.337	6.836	19.015	77.907	5.725
	54.946	0.704	21.045	83.44	4.15
	66.716	3.84	13.292	79.668	12.392
	57.709	4.985	3.416	82.085	19.04
	48.515	16.713	25.051	79.437	10.222
	54.883	22.585	24.779	80.872	2.484
	45.301	22.844	29.153	78.788	9.898
	54.226	15.376	19.474	62.922	34.199
	57.295	16.605	9.651	65.861	11.513
	65.7	12.724	18.55	65.755	19.567
	69.819	11.232	16.345	69.878	4.765
	73.965	0.701	15.951	59.556	13.156
	65.561	2.658	12.76	75.926	16.496
	66.876	4.594	16.678	2.542	7.083
	55.387	11.543	7.434	2.049	7.642
	58.747	4.577	15.357	39.362	11.241
	68.793	10.818	4.095	30.708	14.777
	64.046	8.592	10.047	30.708	15.892
	69.1	14.74	10.658	36.967	15.08
	66.197	15.193	0.758	51.199	18.403
	65.86	16.811	25.23	81.919	15.756
	65.683	6.518	26.452	77.865	11.416
	72.265	10.575	28.457	78.822	28.145
	83.567	6.35	19.026	83.639	10.5
	78.229	2.851	22.157	76.635	14.157
	65.969	3.88	17.407	80.706	8.93
	75.674	8.647	10.302	80.849	12.118
	70.708	4.455	29.537	82.25	20.422
	70.575	1.353	54.348	77.888	11.489
	60.475	2.49	16.706	80.963	13.624
	21.454	4.179	36.335	64.919	7.953
	22.063	2.386	65.985	77.992	9.226
	17.985	0.244	59.812	46.949	9.902
	30.306	1.246	15.638	46.236	11.257
	20.528			59.732	14.518
	20.496			38.752	10.07
	21.981			56.798	7.939
	16.136			51.305	20.533
	12.488			12.005	15.564
	13.249			63.092	14.187
	15.399			40.19	9.069
	19.582			47.685	7.922
	16.703
	24.88
	20.298
	54.641
	44.091
	19.336
	23.669
	24.542
	34.914
	36.126
	21.414
	20.101
	25.795
	27.131
	14.614
	17.135
	20.772
	12.367
	15.34
	27.035
	16.829
	14.31
	30.076
	39.441
	26.778
	22.383
	31.537
	24.002
	34.003
	22.622
	26.37
	28.828
	32.494
	36.852
	29.274
	44.783
	33.799
	33.114
	45.394
	28.913
	23.788
	27.025
	24.868
	27.539
	53.969
	48.516
	46.878
	26.695
	23.55
	18.82
	27.028
	29.103
	25.098
	37.792
	49.218
	42.738
	25.48
	31.351
	35.677
	47.538
	41.332
	33.939

## Sheet: Figure 3
Figure 3c							Figure 3g
	DMSO	CX-5461	Act D	5-Fu	OXA			Sample	Score	ScoreType	Group
	40.84	0.016	0.111	5.38	0.324			HCT116Ctrl_1	-0.443699	NuS_Full	Control
	33.926	0.03	0.072	3.98	0.087			HCT116Ctrl_2	-0.458472	NuS_Full	Control
	42	0.015	0.055	5.098	0.033			HCT116oxa_1	0.413214	NuS_Full	OXA
	16.902	0.117	0.089	5.636	0.068			HCT116oxa_2	0.483951	NuS_Full	OXA
	22.135	0	0.025	35.252	5.947			H116_LCtrl_1	-0.258739	NuS_Full	L
	23.221	0.031	0.014	41.741	2.023			H116_LCtrl_2	-0.110629	NuS_Full	L
	24.901	0.014	0.009	42.021	3.017			H116_Loxa_1	0.358472	NuS_Full	L-OXA
	22.422	0.028	0.036	40.269	3.998			H116_Loxa_2	0.129582	NuS_Full	L-OXA
	18.799	0.041	1.837	39.4	6.322
	16.357	0.012	2.258	35.188	3.183
	27.346	0.025	3.914	52.951	4.039
	11.088	2.423	3.31	3.791	1.851
	26.01	4.657	2.379	3.647	2.887
	24.241	2.608	4.388	1.724	5.722
	4.478	0.995	3.945	0.778	1.373
	28.831	1.687	3.45	1.514	0.551
	20.194	2.071	2.637	1.551	1.578
	23.35	2.357	2.455	4.686	1.575
	37.24	1.128	3.3	6.069	5.591
	40.947	1.702	2.707	8.69	6.795
	29.366	0.887	2.33	6.097	3.13
	20.043	5.15	0.637	5.705	3.808
	34.092	2.963	3.701	6.037	4.943
	32.676	2.502	1.426	4.947	8.969
	22.133	0.969	2.635	9.941	2.551
	30.093	0.815	1.564	6.393	0.318
	32.391	0.95	1.613	8.604	0.683
	22.74	1.424	2.742	7.189	1.136
	19.745	0.373	1.785	10.108
	23.971	1.003	2.328	10.411
	26.724	0.734	0.993	6.188
	33.513	2.488	2.348	3.11
	23.896	6.937	3.087	6.49
	25.061	4.16	2.633	16.262
	61.591	1.078	3.421	4.705
	46.047	2.409	2.305	4.999
	12.358	2.703	1.695	4.817
	44.006	2.401	2.408	3.692
	41.523	3.455	3.945	7.521
	32.926	1.904	1.266	7.361
	50.2	0.865	2.097	5.241
	34.709	2.061	0.912	5.628
	37.82	1.871	1.15	4.276
	46.856	0.71	1.015	4.009
	29.535	1.585	1.098	5.474
	42.83	2.944	0.84	8.49
	39.677	1.953	0.833	4.972
	46.619	1.617	0.688	7.198
	46.575	0.747	0.53	5.405
	44.011	3.818	1.276	14.415
	25.61	1.104	1.099	4.252
	38.167	3.272	1.454	5.974
	36.731	2.065	1.002	3.963
	45.502	5.404	1.254	4.855
	38.8	2.28	0.826	1.45
	36.825	2.553	0.906	6.165
	27.64	1.394	1.196	4.397
	29.142	0.743	0.47	11.58
	33.233	1.22	0.326	10.68
	23.489	1.817	0.589	7.645
	42.181	4.522	0.779	5.834
	42.021	5	0.841	13.076
	31.679	3.003	0.365	10.981
	32.409	2.31	0.387	10.594
	30.003	2.457		6.918
	26.02	0.65		7.296
	31.123	1.136		9.415
	22.933	1.127		9.452
	21.069	1.165		10.005
	31.02	2.179		10.258
	26.747	3.006
	20.242	6.025
	32.495	1.635
	37.987	1.91
	42.7
	28.148
	15.637
	28.511
	25.326
	23.687
	31.23
	22.561
	34.845
	33.326

## Sheet: Supplementary Figure 6
Supplementary Figure 6a
			HCT116			HCT116/L						HCT8			HCT8/L
	concentration(ug/ml)	log10	Mean	Standard Deviation (SD)	Sample Size (n)	Mean	Standard Deviation (SD)	Sample Size (n)		concentration(ug/ml)	log10	Mean	Standard Deviation (SD)	Sample Size (n)	Mean	Standard Deviation (SD)	Sample Size (n)
	0		100	0.506199	3	100	3.10532	3		0		100	1.25855	3	100	1.12659	3
	0.25	-0.60206	62.4142	1.31844	3	97.5675	1.30052	3		0.25	-0.60206	65.2904	6.34455	3	83.7286	0.722311	3
	0.5	-0.30103	57.9948	1.53825	3	94.1263	0.110995	3		0.5	-0.30103	48.6559	3.90436	3	69.6149	2.23777	3
	1	0	56.3484	0.984668	3	89.9436	3.33963	3		1	0	39.8766	3.25917	3	59.9489	0.218169	3
	2	0.30103	51.3009	4.38392	3	79.4423	2.15596	3		2	0.30103	35.7995	0.192196	3	53.5636	1.21993	3
	4	0.60206	47.4015	3.61511	3	71.5514	0.441995	3		4	0.60206	34.0056	1.14804	3	52.2866	1.37553	3
	8	0.90309	32.3888	6.83195	3	65.3515	2.34821	3		8	0.90309	26.9658	2.03146	3	47.6848	1.40665	3
	16	1.20412	18.7409	4.17332	3	60.2492	3.83881	3		16	1.20412	24.3021	1.37147	3	44.9986	0.971044	3
	32	1.50515	13.1951	0.153183	3	60.1898	3.19251	3		32	1.50515	15.2238	2.07037	3	29.2996	0.257886	3
	64	1.80618	11.4404	0.245092	3	40.7891	0.605045	3		64	1.80618	7.28711	1.16338	3	9.02085	0.442987	3
Supplementary Figure 6c
	Sample	Score	ScoreType	Group
	HCT116Ctrl_1	-0.510516	NuS_Core	Control
	HCT116Ctrl_2	-0.533205	NuS_Core	Control
	HCT116oxa_1	0.421803	NuS_Core	OXA
	HCT116oxa_2	0.457357	NuS_Core	OXA
	H116_LCtrl_1	-0.207134	NuS_Core	L
	H116_LCtrl_2	-0.14836	NuS_Core	L
	H116_Loxa_1	0.447819	NuS_Core	L-OXA
	H116_Loxa_2	0.166479	NuS_Core	L-OXA
Supplementary Figure 6d
	Sample	Score	ScoreType	Group
	HCT116Ctrl_1	0.523678	RiboSis	Control
	HCT116Ctrl_2	0.550758	RiboSis	Control
	HCT116oxa_1	0.117308	RiboSis	OXA
	HCT116oxa_2	0.131597	RiboSis	OXA
	H116_LCtrl_1	0.0368583	RiboSis	L
	H116_LCtrl_2	0.0612067	RiboSis	L
	H116_Loxa_1	-0.449242	RiboSis	L-OXA
	H116_Loxa_2	-0.402997	RiboSis	L-OXA

## Sheet: Figure 7
Figure 7d											Figure 7f
	Compound	NuS	Normality_score_10uM	Normality_score_1uM	NuS_median	NuS_max	NuS_sd	Profile_number	Target	Pathway		DMSO	Etoposide	Nutlin-3	Quinacrine dihydrochloride	CX-4945	Mitoxantrone
	etoposide	0.351119	0.954352	1.03177	0.350634	0.836692	0.275699	36	Topoisomerase	DNA Damage		1.06927	0.0415	0.141888	0.007888	0.520259	0.003327
	teniposide	0.335198	0.94751	0.83908	0.365348	0.874578	0.276387	107	Topoisomerase	DNA Damage		1.02065	0.042194	0.148898	0.007874	0.460021	0.004783
	idarubicin	0.31343	0.371813	0.569331	0.294514	0.963428	0.243149	122	Topoisomerase	DNA Damage		1.02544	0.032211	0.137329	0.007237	0.493978	0.003889
	mitomycin-c	0.301614	0.917119	0.942458	0.305278	0.588114	0.17673	21	DNA/RNA Synthesis	DNA Damage		0.884641	0.031442	0.122558	0.004557	0.412927	0.002588
	C646	0.298317	1.00215	0.884696	0.29655	0.592415	0.208859	20	Histone Acetyltransferase	Epigenetics
	amonafide	0.291294	0.938795	0.964206	0.316218	0.707573	0.262858	20	Topoisomerase	DNA Damage
	torin-2	0.286388	0.550145	0.596311	0.252206	0.657907	0.180135	60	ATM/ATR,mTOR	PI3K/Akt/mTOR
	topotecan	0.266883	1.04719	1.0283	0.242386	0.537845	0.150769	24	Topoisomerase	DNA Damage
	sulfabenzamide	0.259965	1.07804	1.02614	0.259965	0.259965	NA	1	Anti-infection	Microbiology
	dinaciclib	0.258561	0.22538	0.223481	0.234441	0.438984	0.133963	6	CDK	Cell Cycle
	bergapten	0.253664	0.903357	1.12087	0.253664	0.253664	NA	1	DNA/RNA Synthesis	DNA Damage
	mycophenolate-mofetil	0.243729	1.10823	1.03545	0.257086	0.754118	0.243221	18	Dehydrogenase	Metabolism
	purvalanol-a	0.241961	1.03859	1.00424	0.242645	0.563811	0.216766	15	CDK	Cell Cycle
	AZD-8055	0.238836	1.03925	1.05118	0.249445	0.586449	0.166211	90	mTOR	PI3K/Akt/mTOR
	luteolin	0.237325	1.12776	1.06117	0.237325	0.47545	0.33676	2	PDE	Metabolism
	SN-38	0.236757	0.510652	0.630716	0.230938	0.729713	0.193295	123	Topoisomerase	DNA Damage
	BX-795	0.212876	0.96298	0.889274	0.243156	0.681521	0.215078	93	IKB/IKK,PDK	PI3K/Akt/mTOR
	nutlin-3	0.189425	1.04067	0.960769	0.114132	0.906402	0.33262	184	E3 Ligase ,Mdm2	Apoptosis
	PP-1	0.186586	0.816364	0.967905	0.171104	0.304357	0.100339	7	Src	Angiogenesis
	pirarubicin	0.186544	0.166014	0.259348	0.150572	0.665994	0.17168	22	Topoisomerase	DNA Damage
	clofarabine	0.178297	0.902389	0.985026	0.152338	0.665287	0.287161	17	DNA/RNA Synthesis	DNA Damage
	ENMD-2076	0.167828	1.08031	1.03652	0.121796	0.643819	0.21638	53	Aurora Kinase,FLT3,VEGFR	Angiogenesis
	doxorubicin	0.167057	0.61842	0.787634	0.155019	0.729065	0.12512	103	Topoisomerase	DNA Damage
	entinostat	0.163861	1.0765	1.002	0.184749	0.620481	0.17859	222	HDAC	Epigenetics
	OSI-027	0.163335	0.659193	0.989509	0.18139	0.534063	0.20133	66	mTOR	PI3K/Akt/mTOR
	BMS-754807	0.163306	1.02645	0.991732	0.152958	0.635487	0.21357	87	c-Met,IGF-1R,Trk receptor	Protein Tyrosine Kinase
	WHI-P154	0.163055	0.867869	1.03098	0.154267	0.392248	0.127787	17	EGFR,JAK	JAK/STAT
	methotrexate	0.162804	0.72942	1.01594	0.227677	0.76822	0.292012	49	DHFR	Metabolism
	PP-2	0.159309	0.824688	0.992462	0.174444	0.589349	0.173418	60	Src	Angiogenesis
	bisindolylmaleimide-ix	0.156587	1.02726	0.967357	0.173326	0.357063	0.12281	27	PKC	TGF-beta/Smad
	cladribine	0.15589	1.00702	0.905226	0.132066	0.506859	0.228031	14	DNA/RNA Synthesis	DNA Damage
	melphalan	0.154543	0.952065	0.957638	0.0814667	0.790315	0.291691	28	DNA alkylator	DNA Damage
	epirubicin	0.153146	0.508299	0.905252	0.118548	0.381401	0.0990395	24	Topoisomerase	DNA Damage
	PAC-1	0.15191	0.904636	1.03409	0.149445	0.575176	0.182604	102	Caspase	Apoptosis
	selumetinib	0.150239	1.01153	0.988967	0.152265	0.621931	0.183803	143	MEK	MAPK
	WYE-354	0.149348	1.11343	1.10957	0.0975887	0.701665	0.247306	22	mTOR	PI3K/Akt/mTOR
	reversine	0.145883	0.782762	0.934068	0.140065	0.558407	0.181136	22	Adenosine Receptor,Aurora Kinase	GPCR & G Protein
	daunorubicin	0.141863	0.40307	0.235219	0.130473	0.696986	0.187116	115	Topoisomerase	DNA Damage
	danusertib	0.141826	0.977252	0.998371	0.114991	0.661924	0.273132	22	Aurora Kinase,Bcr-Abl,c-RET,FGFR	Cell Cycle
	ZSTK-474	0.135324	0.980612	1.00998	0.15443	0.497684	0.188643	82	PI3K	PI3K/Akt/mTOR
	PIK-75	0.134538	0.114835	1.00084	0.145739	0.443482	0.118314	100	DNA-PK,PI3K	PI3K/Akt/mTOR
	NU-7026	0.132182	0.987719	0.95622	0.0899402	0.433221	0.178901	22	DNA-PK	DNA Damage
	PI-103	0.131022	1.03195	0.970569	0.147689	0.436232	0.171367	115	Autophagy,DNA-PK,mTOR,PI3K	PI3K/Akt/mTOR
	mocetinostat	0.126064	0.971368	0.954682	0.117389	0.52651	0.168721	22	HDAC	Epigenetics
	TG-101209	0.125734	0.882403	1.00042	0.107846	0.427212	0.142131	47	c-RET,FLT3,JAK	JAK/STAT
	bosutinib	0.125459	0.890886	0.854086	0.0816444	0.596388	0.231179	16	Src	Angiogenesis
	Ro-3306	0.124301	0.938161	1.03964	0.205885	0.349494	0.188533	7	CDK	Cell Cycle
	neratinib	0.123967	0.778482	1.03901	0.109231	0.709974	0.187095	218	EGFR,HER2	Protein Tyrosine Kinase
	C-646	0.121502	1.00215	0.884696	0.118268	0.502811	0.1783	92	Histone Acetyltransferase	Epigenetics
	KU-0063794	0.121296	1.00242	0.985918	0.114546	0.484705	0.15336	52	mTOR	PI3K/Akt/mTOR
	gemcitabine	0.121228	1.07326	0.486104	0.0688711	0.70882	0.277299	131	DNA/RNA Synthesis,Autophagy	DNA Damage
	butein	0.120081	1.03873	1.08021	0.0928106	0.54431	0.227225	20	EGFR	Protein Tyrosine Kinase
	bithionol	0.117018	1.10252	1.03319	0.0894421	0.539791	0.195754	22	cAMP	GPCR & G Protein
	trametinib	0.114894	0.848697	0.982215	0.0820701	0.564194	0.213548	43	MEK	MAPK
	everolimus	0.114825	0.877288	0.87794	0.150119	0.514422	0.208477	28	mTOR	PI3K/Akt/mTOR
	AZ-628	0.114793	0.907299	1.03313	0.111761	0.719956	0.228599	60	Raf	MAPK
	pelitinib	0.114457	0.876044	0.814455	0.120108	0.417575	0.177961	28	EGFR	Protein Tyrosine Kinase
	fluvastatin	0.114456	1.02361	0.922145	0.135106	0.388518	0.172948	27	HMG-CoA Reductase	Metabolism
	temsirolimus	0.108807	0.819105	0.747606	0.107387	0.583289	0.152979	46	mTOR	PI3K/Akt/mTOR
	berbamine	0.106879	0.999757	0.988413	0.11923	0.361869	0.179254	15	Bcr-Abl	Angiogenesis
	cediranib	0.105481	0.962917	1.00434	0.143358	0.356626	0.17482	22	VEGFR	Protein Tyrosine Kinase
	cediranib	0.105481	0.972025	0.95742	0.143358	0.356626	0.17482	22	VEGFR	Protein Tyrosine Kinase
	TW-37	0.102161	1.05123	1.02172	0.0954687	0.545069	0.177187	84	Bcl-2	Apoptosis
	PD-184352	0.100978	1.09379	1.03181	0.0767936	0.788732	0.253681	82	MEK	MAPK
	thiotepa	0.0976026	1.03077	0.994801	0.0708703	0.567168	0.20698	34	Others	Others
	floxuridine	0.0975724	0.979167	0.969704	0.0571084	0.664452	0.213452	24	DNA/RNA Synthesis	DNA Damage
	salubrinal	0.0949872	1.06371	1.04799	0.0656513	0.525235	0.230192	15	PERK	Apoptosis
	genistein	0.09425	1.13359	1.0865	0.0661609	0.711621	0.27227	272	EGFR,Topoisomerase	Protein Tyrosine Kinase
	alisertib	0.0938602	0.922857	0.800682	0.0875623	0.740877	0.239983	190	Aurora Kinase	Cell Cycle
	axitinib	0.0919669	1.20792	1.04157	0.0367334	0.597697	0.266878	23	c-Kit,PDGFR,VEGFR	Protein Tyrosine Kinase
	dasatinib	0.0879798	0.636982	0.762774	0.0936539	0.615636	0.214306	79	Bcr-Abl,c-Kit,Src	Angiogenesis
	dasatinib	0.0879798	0.721632	0.820847	0.0936539	0.615636	0.214306	79	Abl/Src	Kinase
	droxinostat	0.087551	1.0584	1.01802	0.0209792	0.448305	0.242238	8	HDAC	Cytoskeletal Signaling
	CGP-57380	0.0873581	1.04212	0.960988	0.0718225	0.385301	0.142766	28	MNK	MAPK
	azacitidine	0.0863246	1.03874	0.976222	0.036517	0.551959	0.264453	10	DNA Methyltransferase	DNA Damage
	AZD-7762	0.0857901	1.09495	1.05424	0.0613766	0.703633	0.24007	59	Chk	Cell Cycle
	PU-H71	0.0854816	0.672832	0.947452	0.10453	0.453555	0.166176	22	HSP (e.g. HSP90)	Cytoskeletal Signaling
	geldanamycin	0.0841117	0.366995	0.402756	0.0811685	0.744868	0.225781	1092	HSP (e.g. HSP90),Autophagy	Cytoskeletal Signaling
	SKI-II	0.0816966	1.04121	0.910458	0.0788142	0.494483	0.199986	154	S1P Receptor	GPCR & G Protein
	PQ-401	0.0816214	0.931009	0.980684	0.043792	0.328759	0.183931	20	IGF-1R	Protein Tyrosine Kinase
	ezetimibe	0.0815929	1.01546	1.02829	0.113333	0.359967	0.139772	22	LDL	Metabolism
	PD-0325901	0.0800867	0.971485	0.975509	0.0539523	0.696103	0.258655	438	MEK	MAPK
	salermide	0.0779231	1.04898	0.991506	0.0782476	0.546448	0.157482	90	Sirtuin	DNA Damage
	piceatannol	0.0766664	0.897358	1.00403	0.0564565	0.422023	0.194038	12	Syk	Angiogenesis
	olaparib	0.0764896	1.06548	0.970114	0.055067	0.595437	0.21376	147	PARP	DNA Damage
	GW-441756	0.0760577	1.07796	1.05964	0.0837363	0.401184	0.200788	16	Trk receptor	Protein Tyrosine Kinase
	AG-14361	0.0755088	1.01976	0.944779	0.0770724	0.587793	0.176066	135	PARP	DNA Damage
	buparlisib	0.0738188	0.977389	1.0304	0.0792772	0.456036	0.196846	28	PI3K	PI3K/Akt/mTOR
	tanespimycin	0.0736092	0.356957	0.411438	0.0550715	0.791652	0.230926	492	HSP (e.g. HSP90)	Cytoskeletal Signaling
	sunitinib	0.0729897	0.943092	0.950302	0.0924131	0.530194	0.244681	28	PDGFR,c-Kit,VEGFR	Protein Tyrosine Kinase
	tegafur	0.0729594	1.058	1.0702	0.081342	0.536816	0.294119	14	DNA/RNA Synthesis	DNA Damage
	AZD-6482	0.0723881	1.05395	0.96516	0.0665577	0.510528	0.205363	82	PI3K	PI3K/Akt/mTOR
	alvespimycin	0.0716527	0.326377	0.401703	0.0252584	0.579893	0.18086	34	HSP (e.g. HSP90)	Cytoskeletal Signaling
	triptolide	0.0662487	0.914539	0.853594	0.0714896	0.473426	0.151916	124	NF-KB	NF-KB
	ZM-447439	0.0642542	1.015	0.994823	0.0401905	0.626834	0.206635	115	Aurora Kinase	Cell Cycle
	formononetin	0.0640247	0.852851	0.960469	0.0640247	0.0640247	NA	1	Others	Others
	fluorouracil	0.0627272	1.05667	1.02793	0.0810807	0.502262	0.196656	24	DNA/RNA Synthesis	DNA Damage
	mevastatin	0.0616532	0.849006	1.01022	0.0458125	0.484808	0.200728	20	HMG-CoA Reductase	Metabolism
	cephalotaxine	0.0602329	0.910429	1.06653	-0.0557131	0.413644	0.21893	9	Others	Others
	simvastatin	0.0601805	1.02763	0.975694	0.0692254	0.602808	0.229892	141	HMG-CoA Reductase	Metabolism
	LY-294002	0.0579668	1.03412	1.0195	0.0663156	0.584412	0.198629	406	Autophagy,PI3K	PI3K/Akt/mTOR
	ZM-323881	0.0564246	0.721749	0.906841	0.0990206	0.337179	0.152804	20	VEGFR	Protein Tyrosine Kinase
	tozasertib	0.0562746	0.949723	0.917109	0.042662	0.757546	0.227903	367	Aurora Kinase	Cell Cycle
	PHA-793887	0.0560357	0.985774	1.01776	0.0474813	0.398489	0.154052	60	CDK	Cell Cycle
	CGK-733	0.054265	0.995946	0.934875	0.0318342	0.438928	0.208304	31	ATM/ATR	DNA Damage
	SU-11274	0.0538037	1.06881	1.05988	-0.0200634	0.596491	0.205475	50	c-Met	Protein Tyrosine Kinase
	ZM-306416	0.0518061	0.927206	1.05109	0.0518061	0.0518061	NA	1	VEGFR	Protein Tyrosine Kinase
	DY-131	0.0499095	1.00416	0.976731	0.053362	0.549538	0.23471	17	Estrogen/progestogen Receptor	Endocrinology & Hormones
	bicalutamide	0.049616	1.08859	1.0409	-0.00723935	0.501763	0.206518	20	Androgen Receptor	Endocrinology & Hormones
	JNJ-7706621	0.0481028	1.08844	1.07892	0.0271495	0.332374	0.127352	21	Aurora Kinase,CDK	Cell Cycle
	anagrelide	0.0467388	1.07046	0.996302	0.0342965	0.377032	0.159764	21	PDE	Metabolism
	nintedanib	0.0447747	0.740879	1.0532	0.0299384	0.583155	0.183011	28	FGFR,PDGFR,VEGFR	Protein Tyrosine Kinase
	vorinostat	0.0441829	1.05091	0.962071	0.0583157	0.595173	0.169255	1599	Autophagy,HDAC	Epigenetics
	pimasertib	0.0429398	1.04713	1.06371	0.0429398	0.0429398	NA	1	MEK	MAPK
	MG-132	0.0427383	0.895725	1.04917	0.0329319	0.636008	0.197895	63	Proteasome	Proteases
	OTX-015	0.0426499	0.957947	0.858412	0.0234625	0.395958	0.160168	49	Epigenetic Reader Domain	Epigenetics
	belinostat	0.0425926	1.05748	0.984157	0.0614272	0.258888	0.143313	38	HDAC	Epigenetics
	trifluridine	0.0407177	0.941329	0.936969	-0.0454472	0.343592	0.184921	7	DNA/RNA Synthesis	DNA Damage
	kenpaullone	0.0385401	1.02265	0.972741	0.0543333	0.55501	0.186309	79	CDK	Cell Cycle
	GSK-1070916	0.03852	0.8177	0.964753	0.0234184	0.73668	0.233664	102	Aurora Kinase	Cell Cycle
	BI-2536	0.0382415	1.06291	1.03942	0.0288099	0.450329	0.20882	147	PLK	Cell Cycle
	cyclosporin-a	0.0370814	1.08988	1.0718	0.0349805	0.544742	0.160428	169	Immunology & Inflammation related	Immunology & Inflammation
	rigosertib	0.0367407	1.0686	1.02892	0.0543895	0.300729	0.129766	28	PLK	Cell Cycle
	carvedilol	0.0361766	1.00973	0.942289	0.0302651	0.306519	0.158899	32	Others	Others
	silibinin	0.0359809	0.747521	0.831605	0.0239481	0.229053	0.157662	10	Others	Others
	ibrutinib	0.0355242	0.898396	1.04756	0.0324943	0.515015	0.201629	77	BTK	Angiogenesis
	AZD-1480	0.0322869	1.00644	0.969556	0.0456678	0.329952	0.178832	28	JAK	JAK/STAT
	tivozanib	0.032104	1.02023	0.988946	0.027896	0.721354	0.22092	131	c-Kit,PDGFR,VEGFR	Protein Tyrosine Kinase
	raltitrexed	0.0317391	0.996654	1.00192	-0.0350314	0.675258	0.278785	28	DNA/RNA Synthesis	DNA Damage
	elesclomol	0.0289361	0.591602	0.50493	-0.00882571	0.609049	0.186714	52	HSP (e.g. HSP90)	Cytoskeletal Signaling
	mercaptopurine	0.028731	1.04975	1.02172	0.0253526	0.394528	0.161374	10	DNA/RNA Synthesis	DNA Damage
	vemurafenib	0.0283191	1.07618	1.09666	0.0235824	0.49109	0.181179	152	Raf	MAPK
	dacinostat	0.027401	0.480538	0.511972	0.0318875	0.289303	0.135371	38	HDAC	Epigenetics
	gefitinib	0.0243896	1.02361	0.965474	0.0054691	0.425321	0.184813	120	EGFR	Protein Tyrosine Kinase
	ilomastat	0.0238889	0.927642	0.909776	0.0143586	0.505161	0.19375	22	MMP	Proteases
	BMS-536924	0.0238073	0.963999	0.808122	0.0220327	0.6139	0.209688	123	IGF-1R	Protein Tyrosine Kinase
	WZ-4002	0.0225124	0.842373	0.801411	-0.01269	0.536524	0.219608	81	EGFR	Protein Tyrosine Kinase
	SNS-314	0.0221122	0.978934	0.951307	0.0591813	0.559575	0.259108	22	Aurora Kinase	Cell Cycle
	tipifarnib	0.0217495	1.12751	1.07854	0.00326739	0.485045	0.169793	87	Transferase	Metabolism
	parthenolide	0.021615	0.922315	1.06146	0.0206179	0.577602	0.216066	177	HDAC,NF-KB,Mdm2,p53	NF-KB
	AG-490	0.0208608	1.03601	1.02944	0.0281012	0.339436	0.167942	27	EGFR	Protein Tyrosine Kinase
	AT-9283	0.0207379	0.801908	0.851276	0.0596874	0.17171	0.12444	6	Aurora Kinase,Bcr-Abl,JAK	JAK/STAT
	ifosfamide	0.0194219	1.02467	0.946526	0.0159373	0.366825	0.173703	18	DNA/RNA Synthesis	DNA Damage
	TGX-221	0.018245	0.773689	0.975254	-0.000842184	0.750761	0.203229	50	PI3K	PI3K/Akt/mTOR
	BIIB-021	0.0176531	0.406276	0.396493	0.0387435	0.444659	0.186905	22	HSP (e.g. HSP90)	Cytoskeletal Signaling
	hydrocortisone-acetate	0.017361	1.04841	0.976414	0.033428	0.310417	0.147269	14	Glucocorticoid Receptor	Endocrinology & Hormones
	erlotinib	0.01646	1.0402	1.05914	0.0197841	0.537068	0.203381	141	EGFR	Protein Tyrosine Kinase
	FCCP	0.0163246	1.04539	1.01159	0.0298194	0.455441	0.163652	60	ATPase	Transmembrane Transporters
	SU-6656	0.0160727	1.0876	1.08156	0.0529306	0.119797	0.107487	5	Src	Angiogenesis
	megestrol-acetate	0.0154442	1.11012	1.00908	0.0316773	0.419168	0.193706	27	Androgen Receptor,Estrogen/progestogen Receptor	Endocrinology & Hormones
	torin-1	0.0147472	0.577725	0.993179	0.0146792	0.557615	0.203335	410	Autophagy,mTOR	PI3K/Akt/mTOR
	GSK-1904529A	0.0143665	1.02194	0.981869	-0.000636419	0.523516	0.18089	50	IGF-1R	Protein Tyrosine Kinase
	dexamethasone-acetate	0.0136432	1.00105	0.977558	0.00300889	0.376025	0.152031	22	Autophagy,IL Receptor	Others
	dexamethasone-acetate	0.0136432	1.08962	1.10953	0.00300889	0.376025	0.152031	22	Autophagy,IL Receptor	Others
	blebbistatin	0.0135336	0.873164	1.01473	0.00105595	0.443614	0.179702	88	ATPase	Transmembrane Transporters
	anastrozole	0.0129352	1.08745	1.03481	-0.0308615	0.351481	0.177387	14	Aromatase	Endocrinology & Hormones
	D-4476	0.0128157	1.09294	0.987493	0.0127287	0.597146	0.207126	156	Casein Kinase	Metabolism
	saracatinib	0.0104092	0.979086	0.928618	-0.00371543	0.666738	0.186057	111	Src	Angiogenesis
	GW-3965	0.00997299	1.09242	1.02774	0.0526806	0.20333	0.133439	22	Liver X Receptor	Others
	phloretin	0.00938676	1.08781	1.08565	0.00339926	0.54106	0.193902	123	SGLT	GPCR & G Protein
	GSK-2334470	0.00932056	0.840312	1.03534	0.0029969	0.536427	0.242683	86	PDK	PI3K/Akt/mTOR
	monastrol	0.00785371	1.05005	0.999163	-0.000493787	0.48902	0.146984	42	Kinesin	Cytoskeletal Signaling
	I-BET-762	0.00570189	1.05883	0.961534	-0.0126194	0.513179	0.183535	55	Epigenetic Reader Domain	Epigenetics
	foretinib	0.0056767	1.03967	1.0068	0.026226	0.231648	0.147308	28	c-Met,VEGFR	Protein Tyrosine Kinase
	disulfiram	0.00354227	0.970677	0.930531	-0.00304954	0.367401	0.182717	18	Dehydrogenase	Metabolism
	fludarabine	0.00322953	1.08242	1.07403	0.0151514	0.380554	0.153977	38	DNA/RNA Synthesis	DNA Damage
	5-iodotubercidin	0.00260237	1.01451	0.993179	0.0167046	0.455115	0.21398	70	Adenosine Receptor	GPCR & G Protein
	emodin	-0.000670417	1.11568	1.08814	-0.0313299	0.505283	0.168416	49	Dehydrogenase	Metabolism
	AT-7519	-0.00141939	1.06868	1.06664	0.0349257	0.344495	0.196007	59	CDK	Cell Cycle
	hesperidin	-0.00173081	0.856949	0.976347	0.00192816	0.389493	0.178874	21	Others	Others
	mitotane	-0.00262932	0.988209	1.02872	-0.000763967	0.310754	0.156609	23	Others	Others
	suloctidil	-0.00271233	1.01337	1.02771	-0.0366403	0.343369	0.158568	38	Others	Others
	ursolic-acid	-0.00279735	0.869487	1.01176	-0.0129751	0.433328	0.167236	60	Others	Others
	YM-201636	-0.00434599	1.10971	1.05609	-0.0260983	0.567469	0.192516	28	PI3K	PI3K/Akt/mTOR
	scriptaid	-0.00451051	1.03904	0.999917	0.00979966	0.339347	0.150321	54	HDAC	DNA Damage
	XMD-892	-0.00464947	1.00998	1.01756	-0.0125405	0.412838	0.212689	43	ERK	MAPK
	GW-4064	-0.00511041	0.850733	0.973801	-0.00122509	0.246871	0.133347	38	FXR	Others
	doxercalciferol	-0.00511755	1.06011	1.01956	0.00383672	0.369131	0.192343	16	Vitamin	Metabolism
	veliparib	-0.00519191	1.02116	0.927498	-0.0085499	0.520829	0.183581	157	PARP	DNA Damage
	T-0070907	-0.00573434	0.92768	1.07706	-0.0429886	0.467118	0.210725	20	PPAR	DNA Damage
	mifepristone	-0.00606003	1.09933	1.08513	-0.0267461	0.260489	0.119393	17	Estrogen/progestogen Receptor	Endocrinology & Hormones
	asiaticoside	-0.00620811	0.918677	1.0898	-0.0043164	0.540377	0.214282	15	ROS	Immunology & Inflammation
	isotretinoin	-0.00809061	0.991364	0.895917	-0.0153923	0.507115	0.205762	23	Hydroxylase	Metabolism
	RITA	-0.0083047	0.839597	0.962041	-0.0116542	0.384032	0.159686	87	E3 Ligase ,p53	Apoptosis
	NU-7441	-0.00855212	0.663101	1.00805	-0.0549471	0.575564	0.245819	60	DNA-PK,PI3K	DNA Damage
	cortisone-acetate	-0.00949799	0.896035	1.03607	0.00909509	0.257699	0.159673	22	Glucocorticoid Receptor	Endocrinology & Hormones
	metformin	-0.00978733	1.08453	1.01327	-0.00679771	0.188354	0.145255	18	Autophagy	Autophagy
	altretamine	-0.011425	1.13775	1.0425	0.0266012	0.275654	0.166278	25	DNA alkylator	DNA Damage
	alpelisib	-0.0119868	0.905862	1.04231	-0.0765488	0.295809	0.211656	9	PI3K	PI3K/Akt/mTOR
	clioquinol	-0.0121888	1.09062	1.03233	-0.0136889	0.416731	0.195536	17	Anti-infection	Microbiology
	WYE-125132	-0.0123636	0.445889	0.63979	-0.0249505	0.561101	0.20589	408	mTOR	PI3K/Akt/mTOR
	oleanolic-acid	-0.0125194	0.887436	1.02988	-0.0624825	0.442063	0.217946	9	Anti-infection	Microbiology
	rociletinib	-0.0127078	1.05158	1.01203	-0.0384323	0.334468	0.224906	11	EGFR	Protein Tyrosine Kinase
	tamibarotene	-0.0135846	0.850356	0.737057	-0.0100651	0.241665	0.16906	30	Retinoid Receptor	Metabolism
	ZM-336372	-0.0148047	1.08845	1.0201	-0.02051	0.508341	0.201755	94	Raf	MAPK
	linsitinib	-0.0149714	1.05477	1.05476	-0.0125036	0.392215	0.162316	114	IGF-1R	Protein Tyrosine Kinase
	GSK-690693	-0.0153982	0.996154	0.956455	-0.030195	0.214313	0.134595	28	Akt	PI3K/Akt/mTOR
	PJ-34	-0.0160427	1.05844	0.99916	-0.0171993	0.401096	0.169987	123	PARP	DNA Damage
	lonidamine	-0.0166682	1.06022	1.00197	-0.0265665	0.538277	0.19903	103	Others	Others
	AT-7867	-0.0177259	1.02628	1.02207	-0.0035746	0.376549	0.209698	28	Akt,S6 Kinase	PI3K/Akt/mTOR
	ponatinib	-0.0185249	0.77914	0.914903	-0.0267091	0.24613	0.153622	28	Bcr-Abl,FGFR,PDGFR,VEGFR	Angiogenesis
	rotenone	-0.0185935	0.983836	0.990308	-0.019125	0.289595	0.151668	114	Anti-infection	Microbiology
	monocrotaline	-0.0192636	0.919584	1.00167	-0.0587244	0.322177	0.18492	10	Others	Others
	OSI-930	-0.0222563	0.951325	0.947519	-0.041249	0.395043	0.160751	28	c-Kit,CSF-1R,VEGFR	Protein Tyrosine Kinase
	BAY-11-7082	-0.0226759	0.895334	1.01379	-0.000569123	0.368993	0.167978	55	E2 conjugating,IKB/IKK	NF-KB
	tacedinaline	-0.0231078	0.878013	1.01829	0.00172552	0.371187	0.184002	103	HDAC	Epigenetics
	MLN-8054	-0.0235394	1.02412	1.00971	-0.018933	0.351266	0.171617	102	Aurora Kinase	Cell Cycle
	purmorphamine	-0.0237375	1.01875	0.979917	-0.00603784	0.212584	0.125487	103	Hedgehog/Smoothened	Stem Cells & Wnt
	deguelin	-0.024003	0.983679	1.019	-0.067964	0.568077	0.18963	65	Akt,PI3K	PI3K/Akt/mTOR
	PF-562271	-0.024059	0.871681	1.01456	-0.0303367	0.297342	0.180466	57	FAK	Angiogenesis
	importazole	-0.0244648	1.04761	1.03451	-0.0401759	0.419957	0.164071	124	Others	Others
	curcumin	-0.0245931	1.07703	1.03349	-0.0221774	0.420686	0.163087	177	NF-KB,HDAC,Histone Acetyltransferase,Nrf2	Epigenetics
	leflunomide	-0.0248797	1.04162	1.06363	-0.0197136	0.228514	0.135901	23	Dehydrogenase	Metabolism
	nobiletin	-0.0249907	0.865958	0.946473	0.00376312	0.120532	0.125418	7	MMP	Proteases
	PD-173074	-0.0263522	1.15468	1.07447	-0.0240571	0.447496	0.164395	108	FGFR,VEGFR	Angiogenesis
	sonidegib	-0.0275882	1.07865	1.01969	-0.0122476	0.485519	0.161614	148	Hedgehog/Smoothened	Stem Cells & Wnt
	arctigenin	-0.0286579	1.10468	1.0969	-0.0117635	0.284089	0.1885	19	Others	Others
	ABT-751	-0.0292543	1.09312	1.04055	-0.0180002	0.485429	0.220022	88	Microtubule Associated	Cytoskeletal Signaling
	BAY-61-3606	-0.0303281	0.860763	1.02235	-0.0707013	0.288636	0.160852	28	Syk	Angiogenesis
	letrozole	-0.0304726	1.06336	1.03096	-0.0493651	0.199156	0.129173	16	Aromatase	Endocrinology & Hormones
	FR-180204	-0.0307817	1.0323	0.949732	-0.0407212	0.367401	0.165864	40	ERK	MAPK
	VER-155008	-0.0316385	1.00127	0.952927	-0.0319859	0.55967	0.189598	87	HSP (e.g. HSP90)	Cytoskeletal Signaling
	limonin	-0.0324014	0.881666	0.96479	-0.0296875	0.383423	0.18042	17	HIV Protease	Microbiology
	BIBR-1532	-0.0327461	1.0245	0.982315	-0.0345452	0.338577	0.183158	93	Telomerase	DNA Damage
	betulinic-acid	-0.0333344	0.683589	0.916824	-0.0333344	-0.0333344	NA	1	Topoisomerase	DNA Damage
	finasteride	-0.0337233	1.05888	0.978674	-0.0506148	0.463532	0.200663	38	5-alpha Reductase	Endocrinology & Hormones
	GMX-1778	-0.0338389	1.06078	1.02511	-0.0208479	0.304053	0.168302	86	NAMPT	Metabolism
	azathioprine	-0.0341461	0.964438	0.821901	-0.0145862	0.427719	0.188312	26	Rho	Cell Cycle
	AZD-5438	-0.0348418	0.88488	1.07342	-0.0427894	0.27056	0.186284	28	CDK	Cell Cycle
	TPCA-1	-0.0357978	0.861168	1.00516	-0.0425326	0.632442	0.228103	81	IKB/IKK	NF-KB
	decitabine	-0.0361232	1.06276	1.03291	-0.0327856	0.239803	0.134149	28	DNA Methyltransferase	Epigenetics
	IWP-2	-0.0368256	1.00579	1.02771	-0.0849229	0.278412	0.155037	41	Wnt/beta-catenin	Stem Cells & Wnt
	cinchonine	-0.0372637	1.08919	1.06099	-0.0370987	0.238581	0.16765	22	Others	Angiogenesis
	catechin	-0.0387136	0.90516	1.05077	-0.0655313	0.402945	0.158677	26	ROS	Immunology & Inflammation
	TG-100115	-0.0399081	1.05852	0.959286	-0.0626848	0.284863	0.149117	16	PI3K	PI3K/Akt/mTOR
	BI-78D3	-0.0399592	1.09542	0.95235	-0.0130942	0.261079	0.189333	22	JNK	MAPK
	BX-912	-0.0400947	1.08052	0.951379	-0.0159488	0.49979	0.189707	60	PDK	PI3K/Akt/mTOR
	troglitazone	-0.0401744	0.96993	0.99975	-0.0461453	0.519713	0.182508	405	PPAR	Metabolism
	KU-60019	-0.0402887	0.979744	1.00585	-0.0340427	0.203795	0.157197	28	ATM/ATR	DNA Damage
	PD-98059	-0.0412692	1.00426	0.932102	-0.0502601	0.54595	0.191245	73	MEK	MAPK
	dalcetrapib	-0.0422901	0.885479	0.986837	-0.0494814	0.314768	0.157977	86	CETP	Metabolism
	PHA-665752	-0.0423909	1.08051	1.0357	-0.0905697	0.394817	0.199693	52	c-Met	Protein Tyrosine Kinase
	capsaicin	-0.0424779	1.10314	1.03208	-0.0543371	0.476256	0.194878	92	Others	Others
	tolmetin	-0.0429704	0.939857	1.01281	-0.0456562	0.246925	0.140324	23	Immunology & Inflammation related	Immunology & Inflammation
	formestane	-0.0429825	1.07737	1.03836	0.0459381	0.239215	0.218913	20	Aromatase	Endocrinology & Hormones
	erastin	-0.0431088	1.00109	0.933467	-0.0431294	0.521472	0.172823	93	Ferroptosis	Metabolism
	GSK-429286A	-0.043246	1.05332	0.999776	-0.0609121	0.438125	0.19125	82	ROCK	Cell Cycle
	busulfan	-0.0433406	1.08744	1.03631	-0.0399725	0.0781083	0.101264	12	DNA alkylator	DNA Damage
	fasudil	-0.0435432	1.00968	0.994598	-0.0719586	0.167973	0.150984	7	Autophagy,ROCK	Cell Cycle
	sirtinol	-0.0438193	1.09682	1.09588	-0.0103073	0.188664	0.156615	10	Sirtuin	Epigenetics
	tubastatin-a	-0.0442271	1.01802	0.977713	-0.03498	0.61282	0.226894	60	others	HDAC
	tubastatin-a	-0.0442271	1.10756	1.07013	-0.03498	0.61282	0.226894	60	HDAC	Epigenetics
	ellagic-acid	-0.0445295	1.12111	1.05489	-0.0760499	0.451183	0.176203	41	Topoisomerase	DNA Damage
	necrostatin-1	-0.0447464	1.00765	1.05369	-0.0441233	0.482052	0.182031	106	TNF-alpha	Apoptosis
	doramapimod	-0.0447968	1.06925	1.1082	-0.0555602	0.269661	0.167379	28	p38 MAPK	MAPK
	HMN-214	-0.0448487	0.908255	0.826879	-0.0769142	0.681949	0.218787	122	PLK	Cell Cycle
	hydrocortisone-phosphate	-0.0455881	1.04841	0.976414	-0.0302239	0.105595	0.112558	14	Glucocorticoid Receptor	Endocrinology & Hormones
	sodium-butyrate	-0.0464714	1.07116	0.230313	-0.0414488	0.23995	0.169955	16	HDAC	Epigenetics
	rucaparib	-0.0471724	1.082	0.996394	-0.00996369	0.384048	0.183039	87	PARP	DNA Damage
	obatoclax	-0.048006	0.580708	0.805907	-0.0496297	0.34307	0.176993	22	Autophagy,Bcl-2	Apoptosis
	LFM-A13	-0.0484826	1.02564	1.00681	-0.0403437	0.398436	0.158506	94	BTK	Angiogenesis
	brivanib	-0.0492164	1.03778	0.997571	-0.00862096	0.433037	0.173405	50	FGFR,VEGFR	Protein Tyrosine Kinase
	fenretinide	-0.0493957	1.0747	1.03664	-0.0551221	0.500095	0.191251	65	Others	Others
	PF-04217903	-0.0494538	1.1131	1.03202	-0.0403802	0.40407	0.175779	151	c-Met	Protein Tyrosine Kinase
	triciribine	-0.0494739	1.09727	1.00926	-0.0360583	0.475895	0.190541	49	Akt	PI3K/Akt/mTOR
	JNJ-38877605	-0.0496427	1.04449	1.06463	-0.0384412	0.385179	0.167448	28	c-Met	Protein Tyrosine Kinase
	raloxifene	-0.0499713	1.09504	1.00825	-0.0881289	0.554693	0.186374	72	Estrogen/progestogen Receptor	Endocrinology & Hormones
	lenalidomide	-0.050251	1.021	0.864428	-0.0730359	0.52009	0.16266	109	TNF-alpha	Apoptosis
	nilotinib	-0.0503884	0.997191	1.03237	-0.0477546	0.22482	0.179222	50	Bcr-Abl	Angiogenesis
	nilotinib	-0.0503884	1.02773	0.973689	-0.0477546	0.22482	0.179222	50	Bcr-Abl	Angiogenesis
	cortisone	-0.0505221	0.896035	1.03607	-0.03082	0.288988	0.171302	36	Glucocorticoid Receptor	Endocrinology & Hormones
	ciprofibrate	-0.0516601	1.16846	1.11892	-0.0677591	0.512329	0.177773	26	PPAR	DNA Damage
	ropivacaine	-0.0519766	1.06207	1.00585	-0.0672344	0.270733	0.176319	12	Potassium Channel	Neurological Disease
	econazole	-0.0521865	1.06337	1.00828	0.00482157	0.241778	0.1774	19	Anti-infection	Microbiology
	thalidomide	-0.0531453	1.00667	0.961036	-0.0525297	0.359236	0.176786	118	E3 Ligase ,TNF-alpha	Ubiquitin
	indirubin	-0.0538127	0.843793	0.983239	-0.0721621	0.430855	0.16439	36	GSK-3	PI3K/Akt/mTOR
	dehydroepiandrosterone	-0.0541069	0.997071	0.976731	-0.0539327	0.102696	0.129599	8	Others	Others
	KU-55933	-0.0545674	1.09382	1.10905	-0.0873494	0.395975	0.174014	88	ATM/ATR	DNA Damage
	hydrocortisone	-0.0550663	1.04841	0.976414	-0.0588435	0.46851	0.191641	70	Glucocorticoid Receptor	Endocrinology & Hormones
	SCH-58261	-0.0551423	0.972199	0.985773	-0.0519427	0.163929	0.135476	16	Adenosine Receptor	GPCR & G Protein
	GSK-461364	-0.0556797	0.902214	1.01264	-0.0846912	0.409578	0.188693	107	PLK	Cell Cycle
	moxifloxacin	-0.0562913	1.00412	1.00903	-0.0422697	0.246906	0.163402	24	Bacterial	Infection
	KI-16425	-0.0563505	0.986253	0.966897	-0.0357008	0.153679	0.124007	16	LPA Receptor	GPCR & G Protein
	roscovitine	-0.0570843	1.03985	0.945708	-0.0602372	0.266658	0.184957	57	CDK	Cell Cycle
	SB-431542	-0.0590684	1.05146	0.977182	-0.03398	0.146028	0.130188	7	TGF-beta/Smad	TGF-beta/Smad
	maraviroc	-0.0592603	1.09526	1.08229	-0.0719358	0.557188	0.258954	46	CCR	Microbiology
	PFI-1	-0.0599007	1.08779	1.03284	-0.0522269	0.269896	0.161167	48	Epigenetic Reader Domain	Epigenetics
	RG-108	-0.0599761	1.07104	0.984808	-0.0674029	0.317584	0.156711	87	DNA Methyltransferase	Epigenetics
	LY-364947	-0.0611752	1.04668	0.817571	-0.0343837	0.436576	0.258617	20	TGF-beta/Smad	TGF-beta/Smad
	dexamethasone	-0.0614992	1.00105	0.977558	-0.0642717	0.495146	0.177372	239	Autophagy,IL Receptor	Others
	dexamethasone	-0.0614992	1.08962	1.10953	-0.0642717	0.495146	0.177372	239	Autophagy,IL Receptor	Others
	SB-366791	-0.0615569	0.975673	0.967764	-0.0312071	0.188137	0.165078	20	TRPV	Transmembrane Transporters
	PF-3845	-0.0617228	1.07376	1.00498	-0.0651297	0.463091	0.187609	87	FAAH	Metabolism
	capecitabine	-0.0628404	1.0482	1.05501	-0.123571	0.489835	0.189562	16	DNA/RNA Synthesis	DNA Damage
	ispinesib	-0.0646421	0.894512	0.774364	-0.0517277	0.195164	0.160755	22	Kinesin	Cytoskeletal Signaling
	tofacitinib	-0.0648621	0.867075	0.967674	-0.0902466	0.649798	0.229814	22	JAK	JAK/STAT
	imatinib	-0.0673969	0.929559	1.03797	-0.0621184	0.390653	0.158319	103	PDGFR	Protein Tyrosine Kinase
	streptozotocin	-0.0677938	1.03135	0.988411	-0.011556	0.0756458	0.133675	10	DNA alkylator	DNA Damage
	celecoxib	-0.0678749	1.04898	1.06994	-0.0470074	0.304046	0.179125	77	COX	Neuronal Signaling
	ABT-737	-0.0689136	0.987247	0.930768	-0.0407956	0.431422	0.183552	120	Bcl-2,Autophagy	Apoptosis
	mesna	-0.069844	1.13103	1.01514	-0.069844	-0.00487721	0.0918769	2	Others	Others
	lapatinib	-0.0705554	1.14053	1.03676	-0.0920276	0.501484	0.191313	232	EGFR,HER2	Protein Tyrosine Kinase
	andarine	-0.0706624	1.01976	0.936299	-0.0904918	0.173803	0.114764	16	Androgen Receptor	Endocrinology & Hormones
	chaetocin	-0.0709579	0.292297	0.626438	-0.0648249	0.380321	0.160743	122	Histone Methyltransferase	Epigenetics
	estriol	-0.0717357	0.853379	0.966888	-0.0573604	0.246849	0.18591	49	Estrogen/progestogen Receptor	Endocrinology & Hormones
	exemestane	-0.0722458	1.06052	1.00376	-0.0782473	0.337817	0.194459	22	Aromatase	Endocrinology & Hormones
	XAV-939	-0.0725612	1.0469	0.992684	-0.0733912	0.26033	0.161046	92	Wnt/beta-catenin	Stem Cells & Wnt
	fulvestrant	-0.0732681	0.981963	0.974744	-0.0875473	0.704616	0.190959	408	Estrogen/progestogen Receptor	Endocrinology & Hormones
	amuvatinib	-0.074719	1.07422	1.05438	-0.0855343	0.237011	0.134951	28	c-Kit,FLT3,PDGFR	Protein Tyrosine Kinase
	TCS-359	-0.0754947	1.0424	0.802157	-0.0872141	0.471248	0.188672	14	FLT3	Angiogenesis
	YM-155	-0.0757021	0.386161	0.350012	-0.0711789	0.25656	0.162766	100	Survivin	Apoptosis
	PX-12	-0.0761951	1.08551	1.01508	-0.0746658	0.424308	0.180661	84	Thioredoxin	Metabolism
	quizartinib	-0.0807256	1.02274	1.00887	-0.100173	0.403833	0.170146	60	FLT3	Angiogenesis
	flutamide	-0.0816736	1.03376	0.981023	-0.0920472	0.358714	0.159516	186	Androgen Receptor	Endocrinology & Hormones
	aminoglutethimide	-0.0821572	1.06112	1.03699	-0.0538383	0.190592	0.169433	36	Aromatase	Endocrinology & Hormones
	SB-590885	-0.0826544	0.852872	1.0489	-0.105052	0.322261	0.182063	59	Raf	MAPK
	paclitaxel	-0.0832214	0.759922	0.724796	-0.0723973	0.396894	0.170071	120	Autophagy,Microtubule Associated	Cytoskeletal Signaling
	GNF-2	-0.0837225	0.946053	1.07683	-0.0781282	0.329425	0.160077	60	Bcr-Abl	Angiogenesis
	aprepitant	-0.0847936	1.04038	1.00994	-0.0343899	0.244386	0.194066	22	Substance P	Others
	SGC-CBP30	-0.0850766	1.06934	1.02603	-0.0727883	0.230138	0.144196	48	Epigenetic Reader Domain	Epigenetics
	BH3I-1	-0.0851834	0.999711	0.963965	-0.0719605	0.23335	0.153031	32	Bcl-2	Apoptosis
	IC-261	-0.0852299	1.04095	0.979756	-0.061135	0.232576	0.14621	25	Casein Kinase	Metabolism
	SRT-1720	-0.0852386	1.04009	1.03202	-0.0754911	0.395331	0.180464	87	Sirtuin	Epigenetics
	masitinib	-0.0863965	1.10353	1.03469	-0.137863	0.362576	0.222978	50	c-Kit,PDGFR	Protein Tyrosine Kinase
	HA-14-1	-0.0871748	1.01155	1.01198	-0.0681257	0.124842	0.125967	22	Bcl-2	Apoptosis
	cimetidine	-0.0889224	1.08956	1.03169	-0.0849491	0.297817	0.15458	60	Histamine Receptor	Neuronal Signaling
	crizotinib	-0.0896414	0.698849	0.795172	-0.105759	0.486504	0.228832	60	ALK,c-Met	Protein Tyrosine Kinase
	GDC-0879	-0.0897957	1.04176	1.03899	-0.101704	0.345392	0.197909	50	Raf	MAPK
	orantinib	-0.0914122	0.943786	0.880457	-0.0778612	0.328831	0.182027	68	PDGFR	Protein Tyrosine Kinase
	nilutamide	-0.0934597	0.89095	0.987418	-0.0997128	0.512142	0.237413	21	Androgen Receptor	Endocrinology & Hormones
	GW-5074	-0.0940766	0.863472	0.986301	-0.107829	0.534139	0.188895	85	Raf	MAPK
	pazopanib	-0.094312	1.01701	1.01745	-0.0926398	0.547628	0.222189	143	c-Kit,PDGFR,VEGFR	Protein Tyrosine Kinase
	trapidil	-0.0950107	0.908777	1.04146	-0.0950107	0.0553397	0.212628	2	PDGFR	Protein Tyrosine Kinase
	BML-190	-0.096041	0.837908	1.03936	-0.117366	0.29131	0.204924	16	Cannabinoid Receptor	GPCR & G Protein
	megestrol	-0.0962018	1.11012	1.00908	-0.0962018	-0.0551303	0.0580839	2	Androgen Receptor,Estrogen/progestogen Receptor	Endocrinology & Hormones
	linifanib	-0.0965677	1.07212	0.922808	-0.11294	0.410187	0.175209	44	CSF-1R,PDGFR,VEGFR	Protein Tyrosine Kinase
	estradiol	-0.096845	1.068	0.9898	-0.108947	0.611023	0.185535	394	Estrogen/progestogen Receptor	Endocrinology & Hormones
	ML-141	-0.0970812	1.00391	0.926933	-0.10043	0.263819	0.200135	12	Rho	Cell Cycle
	TTNPB	-0.0990737	1.09691	1.07231	-0.0728561	0.176251	0.179203	39	Retinoid Receptor	Metabolism
	prednisone	-0.10012	0.901679	0.916503	-0.103887	0.354839	0.151733	77	Glucocorticoid Receptor,Immunology & Inflammation related	Endocrinology & Hormones
	PRIMA1	-0.101152	1.03848	0.996053	-0.11215	0.493772	0.191214	88	p53	Apoptosis
	temozolomide	-0.103488	0.90584	0.920439	-0.104348	0.37104	0.211716	46	DNA/RNA Synthesis,Autophagy	DNA Damage
	SB-525334	-0.10351	1.01573	1.02664	-0.150641	0.318852	0.178088	50	TGF-beta/Smad	TGF-beta/Smad
	cyclophosphamide	-0.104998	1.06586	0.996603	-0.0658737	0.502462	0.259058	24	DNA alkylator	DNA Damage
	acetohexamide	-0.106195	1.05122	0.997146	-0.0939912	0.350536	0.203841	29	Others	Others
	mirin	-0.106497	0.958772	0.95942	-0.171303	0.462016	0.193774	22	ATM/ATR	DNA Damage
	zileuton	-0.108614	1.10008	0.920138	-0.141275	0.461446	0.174682	87	Lipoxygenase	Metabolism
	SKF-96365	-0.108789	1.04967	1.03226	-0.0959847	0.288478	0.190432	20	Calcium Channel	Transmembrane Transporters
	IOX-1	-0.109434	1.07397	0.973166	-0.106051	0.167338	0.13998	13	Histone Demethylase	Epigenetics
	BMS-777607	-0.110241	1.02289	0.98203	-0.0938236	0.229665	0.148268	28	TAM Receptor,c-Met	Protein Tyrosine Kinase
	phenformin	-0.111086	0.898005	1.02078	-0.131894	0.307158	0.182833	50	AMPK	PI3K/Akt/mTOR
	mepivacaine	-0.111087	1.07504	1.10241	-0.134529	0.177676	0.191668	15	Sodium Channel	Neurological Disease
	YK-4279	-0.111307	1.06515	1.09684	-0.11108	0.276164	0.163578	101	DNA/RNA Synthesis	Cell Cycle
	vismodegib	-0.111436	1.03816	0.928182	-0.111167	0.17985	0.166329	48	Hedgehog/Smoothened	Stem Cells & Wnt
	SMER-28	-0.111667	0.986138	0.977322	-0.106406	0.280756	0.185806	46	Autophagy	Autophagy
	ruxolitinib	-0.112173	0.983077	0.944521	-0.128774	0.40836	0.181021	73	JAK	JAK/STAT
	ruxolitinib	-0.112173	1.12883	1.06271	-0.128774	0.40836	0.181021	73	JAK	JAK/STAT
	EPZ-005687	-0.115171	1.02711	1.02864	-0.101148	0.0117934	0.112571	6	Histone Methyltransferase	Epigenetics
	UNC-1215	-0.115195	0.905298	1.04459	-0.0974638	0.100291	0.157512	6	Epigenetic Reader Domain	Epigenetics
	KI-8751	-0.115509	1.06512	1.02727	-0.152064	0.504205	0.216562	33	c-Kit,PDGFR,VEGFR	Protein Tyrosine Kinase
	NSC-23766	-0.116785	1.05354	1.0184	-0.116715	0.242036	0.15524	102	Rho	Cell Cycle
	pinocembrin	-0.117431	1.05646	1.07074	-0.0976558	0.0792387	0.146608	16	Anti-infection	Microbiology
	BMS-345541	-0.117437	0.994496	0.958669	-0.129234	0.329167	0.175129	72	IKB/IKK	NF-KB
	amisulpride	-0.11836	1.01804	0.943271	-0.128978	0.497218	0.158995	56	Dopamine Receptor	Neuronal Signaling
	SGX-523	-0.121359	1.10026	1.10685	-0.110619	0.0737464	0.102451	28	c-Met	Protein Tyrosine Kinase
	estrone	-0.122126	1.00154	1.00446	-0.125526	0.498302	0.165691	129	Estrogen/progestogen Receptor	Endocrinology & Hormones
	taladegib	-0.123422	1.09227	1.03678	-0.114007	0.14114	0.127192	48	Hedgehog,Hedgehog/Smoothened	Stem Cells & Wnt
	tivantinib	-0.123445	0.877296	1.0198	-0.153415	0.23889	0.19706	28	c-Met	Protein Tyrosine Kinase
	ramelteon	-0.123871	1.04544	1.04731	-0.142518	0.223023	0.170133	42	MT Receptor	GPCR & G Protein
	enzastaurin	-0.125148	0.993036	0.955382	-0.126268	0.257889	0.162462	118	PKC	TGF-beta/Smad
	WH-4023	-0.126296	0.991427	0.998305	-0.141775	0.31268	0.177508	60	Src	Angiogenesis
	allopurinol	-0.130716	1.06915	1.01291	-0.148201	0.14779	0.173016	14	ROS	Immunology & Inflammation
	losartan	-0.132124	1.06511	1.00389	-0.125994	0.365486	0.170533	105	Angiotensin Receptor	Others
	PLX-4720	-0.136992	1.1493	1.026	-0.146212	0.508874	0.186409	82	Raf	MAPK
	enzalutamide	-0.142042	1.13709	1.05623	-0.128293	0.3662	0.175162	129	Androgen Receptor	Endocrinology & Hormones
	brefeldin-a	-0.143385	0.410469	0.482289	-0.146511	0.171958	0.131138	103	ATPase,Autophagy	Transmembrane Transporters
	zibotentan	-0.146661	1.0464	0.983872	-0.155968	0.175478	0.165224	22	Endothelin Receptor	GPCR & G Protein
	tretinoin	-0.147484	0.996272	0.991047	-0.173177	0.563251	0.219323	289	Retinoid Receptor	Metabolism
	xanthohumol	-0.149014	1.02871	0.967805	-0.120719	0.0411226	0.123749	22	COX	Metabolism
	colchicine	-0.151237	0.976648	0.958434	-0.161441	0.103142	0.119945	24	Microtubule Associated	Cell Cycle
	kaempferol	-0.152942	0.864009	0.99262	-0.102384	0.00224098	0.189324	5	Fatty Acid Synthase,Estrogen/progestogen Receptor	Endocrinology & Hormones
	nocodazole	-0.153658	0.859612	0.928453	-0.118956	0.262461	0.181218	28	Autophagy,Microtubule Associated	Cytoskeletal Signaling
	GW-9662	-0.158503	0.890894	1.02356	-0.161474	0.13842	0.141294	60	PPAR	DNA Damage
	SB-202190	-0.161151	1.05121	0.986616	-0.224539	0.0732829	0.164908	7	p38 MAPK	MAPK
	vinorelbine	-0.162859	0.911881	0.994483	-0.145029	0.184491	0.196868	38	Microtubule Associated	Cytoskeletal Signaling
	acalabrutinib	-0.16807	0.980137	0.942458	-0.16807	-0.16807	NA	1	BTK	Angiogenesis
	SB-216763	-0.17446	0.979911	0.988802	-0.18931	0.379974	0.159668	123	GSK-3	PI3K/Akt/mTOR
	urethane	-0.180654	1.05755	1.02807	-0.195398	-0.0161015	0.106725	16	Others	Others
	epothilone-a	-0.181719	0.759186	0.693005	-0.186394	-0.0329415	0.107892	17	Microtubule Associated	Cytoskeletal Signaling
	bexarotene	-0.183498	1.04392	1.04035	-0.161855	-0.0534291	0.134451	6	Retinoid Receptor	Metabolism
	GSK-126	-0.193116	0.966788	0.960415	-0.166339	0.000267697	0.132555	6	Histone Methyltransferase	Epigenetics
	VE-822	-0.221723	0.658564	0.818398	-0.24502	-0.00931866	0.160665	6	ATM/ATR	PI3K/Akt/mTOR
	GW-0742	-0.225774	1.09279	1.00012	-0.250902	-0.0790846	0.120821	6	PPAR	Metabolism
	sotrastaurin	-0.229999	0.894776	1.02444	-0.226768	-0.064288	0.1151	6	PKC	TGF-beta/Smad
	chrysophanic-acid	-0.327737	0.860201	0.984828	-0.327737	-0.327737	NA	1	EGFR,mTOR	Protein Tyrosine Kinase
