# Supplementary material for: A nucleolar stress gene signature enables quantitative scoring across multi-omics contexts
Source: Commun Biol. 2026 Jun 29;9:981. doi: 10.1038/s42003-026-10528-x (PMC13379586; doi:10.1038/s42003-026-10528-x)
Supplement: Supplementary file 11 — Supplementary Data 8 [file 42003_2026_10528_MOESM11_ESM.xlsx]

## Sheet: Figure 4
Figure 4d
Score	Group	group1	group2	n_group1	n_group2	median_group1	median_group2	Test	p_value	p_adj	p.signif
NuStress	B	N	T	12117	13543	0.0360272	0.0339919	Wilcoxon rank-sum test	0.037675	0.037675	*
NuStress	Epi	N	T	55079	113216	0.0379786	0.0106861	Wilcoxon rank-sum test	0	0	****
NuStress	Mast	N	T	1119	2715	-0.0127709	0.00599941	Wilcoxon rank-sum test	4.65898e-10	5.43548e-10	****
NuStress	Myeloid	N	T	2947	39167	0.0480828	0.0761535	Wilcoxon rank-sum test	1.26215e-93	2.94502e-93	****
NuStress	Plasma	N	T	19838	17971	0.0230121	0.0448738	Wilcoxon rank-sum test	0	0	****
NuStress	Strom	N	T	5831	9607	0.0683155	0.0943239	Wilcoxon rank-sum test	9.05233e-82	1.58416e-81	****
NuStress	TNKILC	N	T	15933	61032	0.0382073	0.04568	Wilcoxon rank-sum test	4.27885e-26	5.99039e-26	****
Figure 4e
Score	Group	group1	group2	n_group1	n_group2	median_group1	median_group2	Test	p_value	p_adj	p.signif
RiboSis	B	N	T	12117	13543	0.382221	0.376678	Wilcoxon rank-sum test	2.04498e-32	2.38581e-32	****
RiboSis	Epi	N	T	55079	113216	0.206394	0.348429	Wilcoxon rank-sum test	0	0	****
RiboSis	Mast	N	T	1119	2715	0.299689	0.295256	Wilcoxon rank-sum test	0.221369	0.221369	ns
RiboSis	Myeloid	N	T	2947	39167	0.27927	0.223446	Wilcoxon rank-sum test	1.21213e-260	2.12122e-260	****
RiboSis	Plasma	N	T	19838	17971	0.255143	0.222162	Wilcoxon rank-sum test	0	0	****
RiboSis	Strom	N	T	5831	9607	0.250554	0.265912	Wilcoxon rank-sum test	1.83647e-37	2.57106e-37	****
RiboSis	TNKILC	N	T	15933	61032	0.344987	0.306131	Wilcoxon rank-sum test	0	0	****
Figure 4i
Score	Group	group1	group2	n_group1	n_group2	median_group1	median_group2	Test	p_value	p_adj	p.signif
NuStress	cE01 (Stem/TA-like)	N	T	11786	50167	0.0494968	0.0469599	Wilcoxon rank-sum test	0.055354	0.0761117	ns
NuStress	cE02 (Stem/TA-like/Immature Goblet)	N	T	4298	9449	0.0378929	0.0581458	Wilcoxon rank-sum test	3.00869e-107	3.30956e-106	****
NuStress	cE03 (Stem/TA-like prolif)	N	T	4566	38284	0.030675	0.0188515	Wilcoxon rank-sum test	1.33371e-40	4.89028e-40	****
NuStress	cE04 (Enterocyte 1)	N	T	6521	2571	0.0975752	0.106031	Wilcoxon rank-sum test	1.57011e-07	4.31782e-07	****
NuStress	cE05 (Enterocyte 2)	N	T	9295	3678	0.0700395	0.0754451	Wilcoxon rank-sum test	0.00230106	0.00506233	**
NuStress	cE06 (Immature Goblet)	N	T	4952	5132	0.0333233	0.0573543	Wilcoxon rank-sum test	2.49672e-74	1.3732e-73	****
NuStress	cE07 (Goblet/Enterocyte)	N	T	1139	138	0.109137	0.108219	Wilcoxon rank-sum test	0.409502	0.434192	ns
NuStress	cE08 (Goblet)	N	T	4654	1404	0.0886733	0.0892788	Wilcoxon rank-sum test	0.434192	0.434192	ns
NuStress	cE09 (Best4)	N	T	6486	383	0.0954409	0.0901367	Wilcoxon rank-sum test	0.0149874	0.0235517	*
NuStress	cE10 (Tuft)	N	T	1248	1597	0.0552829	0.0603809	Wilcoxon rank-sum test	0.142652	0.174353	ns
NuStress	cE11 (Enteroendocrine)	N	T	134	413	0.0809712	0.0641649	Wilcoxon rank-sum test	0.00877075	0.0160797	*
Figure 4j
Score	Group	group1	group2	n_group1	n_group2	median_group1	median_group2	Test	p_value	p_adj	p.signif
RiboSis	cE01 (Stem/TA-like)	N	T	11786	50167	0.313786	0.343405	Wilcoxon rank-sum test	1.65419e-278	1.81961e-277	****
RiboSis	cE02 (Stem/TA-like/Immature Goblet)	N	T	4298	9449	0.307551	0.31189	Wilcoxon rank-sum test	7.85548e-12	1.23443e-11	****
RiboSis	cE03 (Stem/TA-like prolif)	N	T	4566	38284	0.330049	0.364481	Wilcoxon rank-sum test	9.67838e-196	5.32311e-195	****
RiboSis	cE04 (Enterocyte 1)	N	T	6521	2571	-0.00376384	0.0180001	Wilcoxon rank-sum test	7.29066e-57	1.60394e-56	****
RiboSis	cE05 (Enterocyte 2)	N	T	9295	3678	0.106581	0.0855266	Wilcoxon rank-sum test	1.73382e-34	3.17868e-34	****
RiboSis	cE06 (Immature Goblet)	N	T	4952	5132	0.246322	0.251232	Wilcoxon rank-sum test	6.51576e-08	7.96371e-08	****
RiboSis	cE07 (Goblet/Enterocyte)	N	T	1139	138	-0.00669937	0.0111658	Wilcoxon rank-sum test	0.000655071	0.000720578	***
RiboSis	cE08 (Goblet)	N	T	4654	1404	0.00429238	0.0483417	Wilcoxon rank-sum test	4.38947e-122	1.60947e-121	****
RiboSis	cE09 (Best4)	N	T	6486	383	0.094763	0.149528	Wilcoxon rank-sum test	1.04846e-10	1.44163e-10	****
RiboSis	cE10 (Tuft)	N	T	1248	1597	0.153565	0.232222	Wilcoxon rank-sum test	5.54623e-76	1.52521e-75	****
RiboSis	cE11 (Enteroendocrine)	N	T	134	413	0.194235	0.218585	Wilcoxon rank-sum test	0.00444395	0.00444395	**
Figure 4l
Phase	group1	group2	n	p_value	median_group1	median_group2
G1	N	T	111653	3.11054e-258	0.0707289	0.0567254
G2M	N	T	28213	5.36643e-72	0.0276985	0.0107927
S	N	T	28429	6.58561e-13	0.0333809	0.0272636

## Sheet: Figure 6
Figure 6b
cancer_abbr	value	group1	group2	n1	n2	p_value	p_adj	p_label
LUSC	NuStress_z	Normal	Tumor	288	498	5.13296e-104	1.48856e-102	<0.001
BRCA	NuStress_z	Normal	Tumor	179	1091	6.02002e-88	8.72903e-87	<0.001
LUAD	NuStress_z	Normal	Tumor	288	515	1.39322e-68	1.34678e-67	<0.001
LAML	NuStress_z	Normal	Tumor	337	173	3.56419e-64	2.58404e-63	<0.001
COAD	NuStress_z	Normal	Tumor	308	287	1.63069e-58	8.15241e-58	<0.001
THCA	NuStress_z	Normal	Tumor	279	504	1.6867e-58	8.15241e-58	<0.001
SARC	NuStress_z	Normal	Tumor	396	261	3.97003e-47	1.64472e-46	<0.001
ESCA	NuStress_z	Normal	Tumor	653	181	1.89688e-46	6.87617e-46	<0.001
PRAD	NuStress_z	Normal	Tumor	100	495	3.19083e-45	1.02816e-44	<0.001
SKCM	NuStress_z	Normal	Tumor	556	102	8.45254e-45	2.45124e-44	<0.001
READ	NuStress_z	Normal	Tumor	308	92	5.96609e-37	1.57288e-36	<0.001
OV	NuStress_z	Normal	Tumor	88	427	6.93261e-37	1.67538e-36	<0.001
PCPG	NuStress_z	Normal	Tumor	128	177	5.97423e-34	1.33271e-33	<0.001
STAD	NuStress_z	Normal	Tumor	174	414	1.3575e-29	2.81197e-29	<0.001
UCEC	NuStress_z	Normal	Tumor	78	181	3.00077e-23	5.80148e-23	<0.001
UCS	NuStress_z	Normal	Tumor	78	57	1.04601e-22	1.89589e-22	<0.001
GBM	NuStress_z	Normal	Tumor	1152	165	5.41976e-18	9.24548e-18	<0.001
HNSC	NuStress_z	Normal	Tumor	55	518	4.78214e-16	7.70455e-16	<0.001
LIHC	NuStress_z	Normal	Tumor	110	371	2.65775e-11	4.05657e-11	<0.001
PAAD	NuStress_z	Normal	Tumor	167	178	3.2451e-08	4.70539e-08	<0.001
KICH	NuStress_z	Normal	Tumor	28	66	7.4926e-07	1.03469e-06	<0.001
KIRC	NuStress_z	Normal	Tumor	28	530	2.02032e-06	2.66315e-06	<0.001
ACC	NuStress_z	Normal	Tumor	128	77	5.53007e-05	6.97269e-05	<0.001
KIRP	NuStress_z	Normal	Tumor	28	288	7.30811e-05	8.83064e-05	<0.001
CESC	NuStress_z	Normal	Tumor	10	304	0.00407008	0.00472129	0.005
LGG	NuStress_z	Normal	Tumor	1152	522	0.00985136	0.0109881	0.011
BLCA	NuStress_z	Normal	Tumor	9	407	0.0430033	0.0461888	0.046
CHOL	NuStress_z	Normal	Tumor	110	36	0.168209	0.174217	0.174
TGCT	NuStress_z	Normal	Tumor	165	79	0.551776	0.551776	0.552
Figure 6c
cancer_abbr	value	group1	group2	n1	n2	p_value	p_adj	p_label
LGG	RiboSis_z	Normal	Tumor	1152	522	2.31934e-206	6.72608e-205	<0.001
LUSC	RiboSis_z	Normal	Tumor	288	498	1.69475e-103	2.45739e-102	<0.001
COAD	RiboSis_z	Normal	Tumor	308	287	9.86776e-87	9.53884e-86	<0.001
GBM	RiboSis_z	Normal	Tumor	1152	165	1.08336e-84	7.85434e-84	<0.001
LAML	RiboSis_z	Normal	Tumor	337	173	2.33356e-76	1.35347e-75	<0.001
LUAD	RiboSis_z	Normal	Tumor	288	515	1.66513e-73	8.04813e-73	<0.001
BRCA	RiboSis_z	Normal	Tumor	179	1091	5.0831e-62	2.10585e-61	<0.001
READ	RiboSis_z	Normal	Tumor	308	92	2.48844e-45	9.02058e-45	<0.001
STAD	RiboSis_z	Normal	Tumor	174	414	7.91493e-45	2.55037e-44	<0.001
ESCA	RiboSis_z	Normal	Tumor	653	181	4.21677e-38	1.22286e-37	<0.001
TGCT	RiboSis_z	Normal	Tumor	165	79	2.47309e-33	6.51998e-33	<0.001
PRAD	RiboSis_z	Normal	Tumor	100	495	4.06786e-30	9.83065e-30	<0.001
HNSC	RiboSis_z	Normal	Tumor	55	518	1.70498e-29	3.80343e-29	<0.001
SKCM	RiboSis_z	Normal	Tumor	556	102	3.35186e-24	6.94313e-24	<0.001
PAAD	RiboSis_z	Normal	Tumor	167	178	2.90932e-23	5.62468e-23	<0.001
LIHC	RiboSis_z	Normal	Tumor	110	371	9.12768e-22	1.65439e-21	<0.001
UCS	RiboSis_z	Normal	Tumor	78	57	7.41766e-20	1.26537e-19	<0.001
THCA	RiboSis_z	Normal	Tumor	279	504	1.39966e-19	2.25501e-19	<0.001
UCEC	RiboSis_z	Normal	Tumor	78	181	4.88995e-19	7.4636e-19	<0.001
CHOL	RiboSis_z	Normal	Tumor	110	36	4.88864e-15	7.08853e-15	<0.001
KIRP	RiboSis_z	Normal	Tumor	28	288	3.11406e-10	4.30037e-10	<0.001
SARC	RiboSis_z	Normal	Tumor	396	261	2.25519e-08	2.97276e-08	<0.001
KIRC	RiboSis_z	Normal	Tumor	28	530	2.25305e-07	2.8408e-07	<0.001
CESC	RiboSis_z	Normal	Tumor	10	304	1.88543e-05	2.27823e-05	<0.001
BLCA	RiboSis_z	Normal	Tumor	9	407	2.61872e-05	3.03772e-05	<0.001
ACC	RiboSis_z	Normal	Tumor	128	77	9.7846e-05	0.000109136	<0.001
PCPG	RiboSis_z	Normal	Tumor	128	177	0.000153237	0.000164587	<0.001
OV	RiboSis_z	Normal	Tumor	88	427	0.000404076	0.000418507	<0.001
KICH	RiboSis_z	Normal	Tumor	28	66	0.0415544	0.0415544	0.042

## Sheet: Supplementary Figure 11
Supplementary Figure 11a
cancer_abbr	value	group1	group2	n1	n2	p_value	p_adj	p_label
LGG	NuStress_z	WT	Mut	262	241	2.16623e-28	6.28207e-27	<0.001
BRCA	NuStress_z	WT	Mut	524	261	1.26346e-23	1.83202e-22	<0.001
LIHC	NuStress_z	WT	Mut	249	107	2.63143e-18	2.54372e-17	<0.001
STAD	NuStress_z	WT	Mut	210	200	7.18614e-17	5.20995e-16	<0.001
BLCA	NuStress_z	WT	Mut	210	195	3.09512e-15	1.79517e-14	<0.001
COAD	NuStress_z	WT	Mut	106	161	5.12997e-13	2.47949e-12	<0.001
HNSC	NuStress_z	WT	Mut	146	351	1.15001e-12	4.76431e-12	<0.001
LUAD	NuStress_z	WT	Mut	250	257	1.60068e-12	5.80248e-12	<0.001
ACC	NuStress_z	WT	Mut	62	15	2.85886e-08	9.21187e-08	<0.001
PRAD	NuStress_z	WT	Mut	434	58	7.19221e-08	2.08574e-07	<0.001
GBM	NuStress_z	WT	Mut	97	51	2.25842e-07	5.95402e-07	<0.001
UCEC	NuStress_z	WT	Mut	80	92	1.6626e-06	4.01796e-06	<0.001
CESC	NuStress_z	WT	Mut	264	22	9.1433e-06	2.03966e-05	<0.001
KIRC	NuStress_z	WT	Mut	354	11	7.60673e-05	0.000157568	<0.001
READ	NuStress_z	WT	Mut	13	75	0.000167834	0.00032448	<0.001
KICH	NuStress_z	WT	Mut	45	21	0.000185512	0.000336241	<0.001
SKCM	NuStress_z	WT	Mut	93	9	0.000383471	0.000654157	<0.001
LUSC	NuStress_z	WT	Mut	78	396	0.00159058	0.00256261	0.003
MESO	NuStress_z	WT	Mut	67	14	0.00255734	0.00390331	0.004
KIRP	NuStress_z	WT	Mut	273	6	0.00543488	0.00788058	0.008
ESCA	NuStress_z	WT	Mut	26	154	0.0121199	0.016737	0.017
PAAD	NuStress_z	WT	Mut	67	103	0.0979199	0.129076	0.129
DLBC	NuStress_z	WT	Mut	32	5	0.140313	0.176916	0.177
SARC	NuStress_z	WT	Mut	149	84	0.178603	0.215811	0.216
CHOL	NuStress_z	WT	Mut	32	4	0.207962	0.241236	0.241
THCA	NuStress_z	WT	Mut	486	3	0.320291	0.357247	0.357
UCS	NuStress_z	WT	Mut	5	52	0.405313	0.425402	0.425
OV	NuStress_z	WT	Mut	4	15	0.410733	0.425402	0.425
THYM	NuStress_z	WT	Mut	114	3	0.685307	0.685307	0.685
PCPG	NuStress_z	WT	Mut	176	1	NA	NA	NA
TGCT	NuStress_z	WT	Mut	75	1	NA	NA	NA
Supplementary Figure 11b
cancer_abbr	value	group1	group2	n1	n2	p_value	p_adj	p_label
BRCA	RiboSis_z	WT	Mut	524	261	1.0298e-12	2.98641e-11	<0.001
GBM	RiboSis_z	WT	Mut	97	51	9.86746e-07	1.43078e-05	<0.001
LUAD	RiboSis_z	WT	Mut	250	257	3.13289e-06	3.02846e-05	<0.001
LIHC	RiboSis_z	WT	Mut	249	107	1.11264e-05	8.06667e-05	<0.001
BLCA	RiboSis_z	WT	Mut	210	195	4.63562e-05	0.000268866	<0.001
STAD	RiboSis_z	WT	Mut	210	200	0.000268452	0.00129752	0.001
ACC	RiboSis_z	WT	Mut	62	15	0.00166251	0.00688755	0.007
LUSC	RiboSis_z	WT	Mut	78	396	0.00336312	0.0121913	0.012
THYM	RiboSis_z	WT	Mut	114	3	0.00945322	0.0304604	0.03
KIRC	RiboSis_z	WT	Mut	354	11	0.0137016	0.0397347	0.04
HNSC	RiboSis_z	WT	Mut	146	351	0.0182461	0.0481033	0.048
COAD	RiboSis_z	WT	Mut	106	161	0.0259878	0.0628038	0.063
LGG	RiboSis_z	WT	Mut	262	241	0.0330791	0.0737919	0.074
DLBC	RiboSis_z	WT	Mut	32	5	0.117005	0.242367	0.242
PRAD	RiboSis_z	WT	Mut	434	58	0.140868	0.272344	0.272
CESC	RiboSis_z	WT	Mut	264	22	0.213641	0.375352	0.375
UCEC	RiboSis_z	WT	Mut	80	92	0.220034	0.375352	0.375
SKCM	RiboSis_z	WT	Mut	93	9	0.357444	0.550394	0.55
CHOL	RiboSis_z	WT	Mut	32	4	0.366047	0.550394	0.55
OV	RiboSis_z	WT	Mut	4	15	0.410733	0.550394	0.55
UCS	RiboSis_z	WT	Mut	5	52	0.42142	0.550394	0.55
KICH	RiboSis_z	WT	Mut	45	21	0.427631	0.550394	0.55
PAAD	RiboSis_z	WT	Mut	67	103	0.43652	0.550394	0.55
ESCA	RiboSis_z	WT	Mut	26	154	0.49808	0.592379	0.592
THCA	RiboSis_z	WT	Mut	486	3	0.510672	0.592379	0.592
KIRP	RiboSis_z	WT	Mut	273	6	0.575408	0.641802	0.642
READ	RiboSis_z	WT	Mut	13	75	0.741952	0.75959	0.76
SARC	RiboSis_z	WT	Mut	149	84	0.743739	0.75959	0.76
MESO	RiboSis_z	WT	Mut	67	14	0.75959	0.75959	0.76
PCPG	RiboSis_z	WT	Mut	176	1	NA	NA	NA
TGCT	RiboSis_z	WT	Mut	75	1	NA	NA	NA
Supplementary Figure 11c
.y.	group1	group2	p	p.adj	p.format	p.signif	method			.y.	group1	group2	p	p.adj	p.format	p.signif	method
NuStress_z	CMS1	CMS2	0.00153895	0.008	0.0015	**	Wilcoxon			RiboSis_z	CMS1	CMS2	0.235715	0.28	0.2357	ns	Wilcoxon
NuStress_z	CMS1	CMS3	0.972504	0.97	0.9725	ns	Wilcoxon			RiboSis_z	CMS1	CMS3	0.00212923	0.0043	0.0021	**	Wilcoxon
NuStress_z	CMS1	CMS4	0.516067	0.77	0.5161	ns	Wilcoxon			RiboSis_z	CMS1	CMS4	0.00610335	0.0092	0.0061	**	Wilcoxon
NuStress_z	CMS2	CMS3	0.0127532	0.026	0.0128	*	Wilcoxon			RiboSis_z	CMS2	CMS3	4.83208e-05	0.00029	4.8e-05	****	Wilcoxon
NuStress_z	CMS2	CMS4	0.00266837	0.008	0.0027	**	Wilcoxon			RiboSis_z	CMS2	CMS4	0.00154433	0.0043	0.0015	**	Wilcoxon
NuStress_z	CMS3	CMS4	0.637939	0.77	0.6379	ns	Wilcoxon			RiboSis_z	CMS3	CMS4	0.32773	0.33	0.3277	ns	Wilcoxon
value	n	n_groups	p_value	p_label
NuStress_z	215	4	0.0119783	0.012
RiboSis_z	215	4	0.000193356	<0.001
Supplementary Figure 11d
.y.	group1	group2	p	p.adj	p.format	p.signif	method			.y.	group1	group2	p	p.adj	p.format	p.signif	method
NuStress_z	CMS1	CMS2	1.35866e-10	8.2e-10	1.4e-10	****	Wilcoxon			RiboSis_z	CMS1	CMS2	5.42758e-06	1.1e-05	5.4e-06	****	Wilcoxon
NuStress_z	CMS1	CMS3	0.0252606	0.038	0.025	*	Wilcoxon			RiboSis_z	CMS1	CMS3	0.816881	0.82	0.817	ns	Wilcoxon
NuStress_z	CMS1	CMS4	0.168268	0.2	0.168	ns	Wilcoxon			RiboSis_z	CMS1	CMS4	0.123119	0.15	0.123	ns	Wilcoxon
NuStress_z	CMS2	CMS3	5.59396e-06	1.1e-05	5.6e-06	****	Wilcoxon			RiboSis_z	CMS2	CMS3	6.66901e-08	2e-07	6.7e-08	****	Wilcoxon
NuStress_z	CMS2	CMS4	4.81261e-09	1.4e-08	4.8e-09	****	Wilcoxon			RiboSis_z	CMS2	CMS4	2.7448e-13	1.6e-12	2.7e-13	****	Wilcoxon
NuStress_z	CMS3	CMS4	0.371469	0.37	0.371	ns	Wilcoxon			RiboSis_z	CMS3	CMS4	0.0617622	0.093	0.062	ns	Wilcoxon
value	n	n_groups	p_value	p_label
NuStress_z	310	4	5.10281e-15	<0.001
RiboSis_z	310	4	4.06593e-16	<0.001
